# Supplementary material for: Comparison of culture and a multiplex probe PCR for identifying Mycoplasma species in bovine milk, semen and swab samples
Source: PLoS One. 2017 Mar 6;12(3):e0173422. doi: 10.1371/journal.pone.0173422 (PMC5338856; doi:10.1371/journal.pone.0173422)
Supplement: S1 File — (XLSX) [file pone.0173422.s001.xlsx]

## Sheet: milk single species
Single target species spiked into milk
limit of detection
Mycoplasma bovis
Concentration (cfu/mL)	run 1 Ct	run 2 Ct	run 3 Ct
130000000	15.93	16.8	17.23
130000000	15.95	16.21	17.33
130000000	15.6	16.74	17.48
13000000	19.87	20.12	20.39
13000000	19.76	20.77	20.75
13000000	19.64	20.55	19.98
1300000	22.79	23.52	23.32
1300000	23.15	23.94	22.98
1300000	23	23.74	23.36
130000	26.14	25.88	26.89
130000	25.79	26.04	26.49
130000	26.28	26.5	26.62
13000	27.45	28.63	29.77
13000	28.52	28.24	32
13000	27.48	28.26	29.79
1300		36.12	30.67
1300	31.52	35.17	29.92
1300	30.74	34.11	31.18
130	33.68	34.31	39.12
130	31.44	35.23	31.5
130	39.35	36.17	34.48
13	39.95	39.74	31.76
13			31.83
13			33.53
Mycoplasma californicum
Concentration (cfu/mL)	run 1 Ct	run 2 Ct	run 3 Ct
6000000	17.86	18.93	19.22
6000000	18.08	19.32	19.38
6000000	18.67	19.11	19.42
600000	21.54	21.87	22.61
600000	21.49	22.27	22.55
600000	21.48	22.21	22.51
60000	24.26	25.51	25.82
60000	24.17	25.03	26.28
60000	25.08	25.37	26.44
6000	27.66	29.27	30.55
6000	24.6	27.63	28.82
6000	25.91	28.66	28.48
600	31.09	32.09	31.16
600	31.6	31.03	34.18
600	29.31	31.9	34.28
60	34.67	36.12
60		36.77
60	35.83
Mycoplasma bovigenitalium
Concentration (cfu/mL)	run 1 Ct	run 2 Ct	run 3 Ct
50000000	19.83	19.44	20.43
50000000	20.08	19.58	20.47
50000000	19.78	19.48	20.47
5000000	23.99	24.86	23.9
5000000	23.84	24.77	23.93
5000000	23.68	24.69	24.14
500000	28.7	28.62	27.89
500000	28.73	27.93	30.12
500000	29.99	28.86	28.63
50000	37.7	34.93	33.74
50000			32.05
50000	34.65		33.66
5000
5000
5000
500
500
500
All three target species spiked into milk - detecting all three species in one reaction at once
limit of detection
M.bov	M.cal	M.bvg	M.bov	M.bov	M.bov	M.cal	M.cal	M.cal	M.bvg	M.bvg	M.bvg
concentration (cfu/mL)	concentration (cfu/mL)	concentration (cfu/mL)	run 1 Ct	run 2 Ct	run 3 Ct	run 1 Ct	run 2 Ct	run 3 Ct	run 1 Ct	run 2 Ct	run 3 Ct
130000000	6000000	50000000	18.66	19.17	19.41	20.36	21.89	21.11	32.69	31.5
130000000	6000000	50000000	18.9	18.93	20.03	19.8	21.85	21.07	29.67	39.47
130000000	6000000	50000000	18.69	19.09	19.98	20.05	21.88	21.06	31.6	32.35	38.36
13000000	600000	5000000	22.51	22.52	23.71	24.25	26.62	25.56
13000000	600000	5000000	22.21	22.62	23.63	24.51	26.46	25.69
13000000	600000	5000000	22.2	23.14	23.34	24.15	26.61	25.63
1300000	60000	500000	25.54	26.16	26.27	28.5	31.55	31.56
1300000	60000	500000	25.41	25.88	26.37	27.91	31.2	29.3
1300000	60000	500000	25.42	25.9	26.34	28.13	31.37	29.53
130000	6000	50000	30.36	29.36	30.95	35.4		35.38
130000	6000	50000	29.38	30.5	30.12	34.17		36.65
130000	6000	50000	30.79	30.97	29.47			39.85
13000	600	5000	36.32					38.4
13000	600	5000	32.53					37.84
13000	600	5000	33.5
1300	60	500
1300	60	500
1300	60	500
130
130
130
13
13
13
