# Supplementary material for: Comparison of culture and a multiplex probe PCR for identifying Mycoplasma species in bovine milk, semen and swab samples
Source: PLoS One. 2017 Mar 6;12(3):e0173422. doi: 10.1371/journal.pone.0173422 (PMC5338856; doi:10.1371/journal.pone.0173422)
Supplement: S2 File — (XLSX) [file pone.0173422.s002.xlsx]

## Sheet: semen single
Single target species spiked into semen
limit of detection
Mycoplasma bovis
Concentration (cfu/mL)	run 1 Ct	run 2 Ct	run 3 Ct
130000000	21.76	20.78	19.41
130000000	21.44	20.96	19.55
130000000	21.21	20.83	19.39
13000000	23.93	23.6	23.14
13000000	24.28	23.76	23.37
13000000	24.42	23.56	23.07
1300000	28.45	26.16	26.38
1300000	28.04	27.25	26.77
1300000	27.66	26.82	26.58
130000	30.03	29.75	28.98
130000	30.2	29.94	29.92
130000	30.98	36.65	30.85
13000	32.45		36.14
13000	35.94	39.98	37.11
13000	37.03		32.8
1300	37.87
1300			37.01
1300
130
130
130
13
13
13
Mycoplasma californicum
Concentration (cfu/mL)	run 1 Ct	run 2 Ct	run 3 Ct
6000000	23.43	23.53	24.02
6000000	23.02	23.5	24.22
6000000	23.4	23.57	24.11
600000	26.39	26.51	28.23
600000	26.82	27.03	28.4
600000	26.36	26.82	28.58
60000	31.32	29.84	30.66
60000	34.27	29.95	31.05
60000	31.3	31.03	30.7
6000		34.81	37.31
6000		33.82
6000		39.95	35.64
600			37.71
600			37.65
600
60
60
60
Mycoplasma bovigenitalium
Concentration (cfu/mL)	run 1 Ct	run 2 Ct	run 3 Ct
14000000	24.61	23.28	25.8
14000000	24.27	23.73	25.71
14000000	24.19	23.74	25.97
1400000		27.05
1400000		27.43	34.4
1400000		28.02	38.98
140000
140000		37.67
140000
14000
14000
14000
1400
1400
1400
140
140
140
All three target species spiked into semen - detecting all three species in one reaction at once
limit of detection
M.bov	M.cal	M.bvg	M.bov	M.bov	M.bov	M.cal	M.cal	M.cal	M.bvg	M.bvg	M.bvg
concentration (cfu/mL)	concentration (cfu/mL)	concentration (cfu/mL)	run 1 Ct	run 2 Ct	run 3 Ct	run 1 Ct	run 2 Ct	run 3 Ct	run 1 Ct	run 2 Ct	run 3 Ct
130000000	6000000	14000000	22.64	23.82	23.67	27.02	28.26	27.59	39.91	38.87
130000000	6000000	14000000	23.3	24.08	23.83	28.31	27.51	27.87
130000000	6000000	14000000	23.32	23.99	23.8	26.79	27.15	28.73		38.22
13000000	600000	1400000	27.03	26.39	27.23	32.66	31.39	36.52
13000000	600000	1400000	26.09	26.43	26.56	30.42	33.17	32.64
13000000	600000	1400000	36.69	26.23	26.94	35.74	31.21	33.05
1300000	60000	140000	28.92	30.11		39.26
1300000	60000	140000		30.81	39.11		35.99
1300000	60000	140000		30.96	38.15	37.66
130000	6000	14000		36.04		37.58
130000	6000	14000
130000	6000	14000		34.53			39.34
13000	600	1400
13000	600	1400
13000	600	1400
1300	60	140				33.39
1300	60	140
1300	60	140
130
130
130
13
13
13
