# Supplementary material for: Comparison of culture and a multiplex probe PCR for identifying Mycoplasma species in bovine milk, semen and swab samples
Source: PLoS One. 2017 Mar 6;12(3):e0173422. doi: 10.1371/journal.pone.0173422 (PMC5338856; doi:10.1371/journal.pone.0173422)
Supplement: S3 File — (XLSX) [file pone.0173422.s003.xlsx]

## Sheet: swabs single
Single target species spiked into swabs
limit of detection
Mycoplasma bovis
Concentration (cfu/mL)	run 1 Ct	run 2 Ct	run 3 Ct
130000000	23.57	24.6	22.55
130000000	23.46	24.39	22.97
130000000	23.56	24.7	22.72
13000000	26	28.46	27
13000000	25.9	27.93	26.09
13000000	26.31	28.13	27.01
1300000	28.94	32.44	38.82
1300000	29.09	31.31	30.33
1300000	29.01	30.87	30.63
130000		36.1
130000		33.31
130000		34.66
13000
13000
13000
1300
1300
1300
130
130
130
13
13
13
Mycoplasma californicum
Concentration (cfu/mL)	run 1 Ct	run 2 Ct	run 3 Ct
6000000	27.09	28.09	26.3
6000000	27.46	27.89	26.12
6000000	26.9	28.09	26.61
600000	29.49	29.29	28.56
600000	29.84	29.69	29.52
600000	30.16	29.41	31.32
60000	35.42	32.98	34.36
60000	33.79	37.66	32.35
60000	34.83	37.53	23.01
6000
6000
6000		36.14
600
600
600
60
60
60
Mycoplasma bovigenitalium
Concentration (cfu/mL)	run 1 Ct	run 2 Ct	run 3 Ct
14000000	27.6	31.34	34.27
14000000	31.38	34.24	29.99
14000000	39.81	30.02	34.84
1400000			37.86
1400000
1400000
140000
140000
140000
14000
14000
14000
1400
1400
1400
140
140
140
All three target species spiked into swabs - detecting all three species in one reaction at once
limit of detection
M.bov	M.cal	M.bvg	M.bov	M.bov	M.bov	M.cal	M.cal	M.cal	M.bvg	M.bvg	M.bvg
concentration (cfu/mL)	concentration (cfu/mL)	concentration (cfu/mL)	run 1 Ct	run 2 Ct	run 3 Ct	run 1 Ct	run 2 Ct	run 3 Ct	run 1 Ct	run 2 Ct	run 3 Ct
130000000	6000000	14000000	25.08	24.23	24.25	30.85	28.61	27.24
130000000	6000000	14000000	24.79	24.9	24.8	28.85	27.24	28.6
130000000	6000000	14000000	24.52	25.78	24.47	28.3	25.51	27.2			38.36
13000000	600000	1400000	27.52	27.56	28.45	26.23	30.85	32.71
13000000	600000	1400000	29.26	32.17	28.94	36.94	32.51	37.14
13000000	600000	1400000	27.64	31.10	29.53	32.58	31.48	39.56
1300000	60000	140000	31.85
1300000	60000	140000	32.52
1300000	60000	140000	31.87
130000	6000	14000
130000	6000	14000	38.91
130000	6000	14000
13000	600	1400
13000	600	1400
13000	600	1400
1300	60	140
1300	60	140
1300	60	140
130
130
130
13
13
13
