# Supplementary material for: Comparison of culture and a multiplex probe PCR for identifying Mycoplasma species in bovine milk, semen and swab samples
Source: PLoS One. 2017 Mar 6;12(3):e0173422. doi: 10.1371/journal.pone.0173422 (PMC5338856; doi:10.1371/journal.pone.0173422)
Supplement: S4 File — (XLSX) [file pone.0173422.s004.xlsx]

## Sheet: bovine samples
LAB ID	Culture date	Extraction date	Sample	Culture	RFLP PCR	Multiplex Probe PCR	M.bovis Ct	M.cal Ct	M.bvg Ct	probe PCR final	Count
DA13-1.10900	2013-12-11	2015-10-28	Vaginal Swab	positive	M.californicum	positive	-	22.34	-	M.californicum	1
DA14-1.1470	2014-01-16	2015-10-28	Vaginal Swab	positive	M.californicum	positive	-	29.03	-	M.californicum	2
DA14-1.1526	2014-01-16	2015-10-28	Vaginal Swab	positive	M.californicum	positive	-	23.86	-	M.californicum	3
DA14-1.1554	2014-01-16	2015-10-28	Vaginal Swab	positive	M.californicum	positive	-	25.32	-	M.californicum	4
DA13-3.4866	2013-08-23	2015-10-28	Nose Swab	positive	M.bovis	negative	-	-	-	negative	5
DA13-3.4882	2013-08-23	2015-10-28	Nose Swab	positive	M.bovis	negative	-	-	-	negative	6
DA13-1.6802	2013-09-16	2015-10-28	Penile Swab	positive	M.bovis	positive	22.8	-	-	M.bovis	7
DA13-1.6816	2013-09-16	2015-10-28	Penile Swab	positive	M.bovis	positive	28.41	-	-	M.bovis	8
DA13-1.11018	2013-12-11	2015-10-28	Vaginal Swab	positive	M.bovis	negative	-	-	-	negative	9
DA14-1.1567	2014-01-16	2015-10-28	Vaginal Swab	positive	M.bovigenitalium	positive	-	-	29.5	M.bovigenitalium	10
DA14-1.1570	2014-01-16	2015-10-28	Vaginal Swab	positive	M.bovigenitalium	positive	-	32.52	-	M.californicum	11
DA14-1.1478	2014-01-16	2015-10-28	Vaginal Swab	positive	M.bovigenitalium	positive	-	25.12	26.22	M.californicum, M.bovigenitalium	12
DA14-1.1501	2014-01-16	2015-10-28	Vaginal Swab	positive	M.bovigenitalium	negative	-	-	-	negative	13
DA14-1.1502	2014-01-16	2015-10-28	Vaginal Swab	positive	M.bovigenitalium	positive	-	-	25.46	M.bovigenitalium	14
DA13-1.3799	2013-08-01	2015-11-10	Vaginal Swab	positive	M.bovis	negative	-	-	-	negative	15
DA13-1.3908	2013-08-01	2015-11-10	Nose Swab	positive	M.bovis	positive	35.14	-	-	M.bovis	16
DA13-1.3924	2013-08-01	2015-11-10	Nose Swab	positive	M.bovis	negative	-	-	-	negative	17
DA13-1.3950	2013-08-01	2015-11-10	Vaginal Swab	positive	M.bovis	positive	23.92	-	-	M.bovis	18
DA13-1.3976	2013-08-01	2015-11-10	Vaginal Swab	positive	M.bovis	negative	-	-	-	negative	19
DA13-3.4620	2013-08-23	2015-11-10	Vaginal Swab	positive	M.bovis	negative	-	-	-	negative	20
DA13-3.4970	2013-08-23	2015-11-10	Eye swab	positive	M.bovis	negative	-	-	-	negative	21
DA13-3.5017	2013-08-23	2015-11-10	Nose Swab	positive	M.bovis	positive	31.32	-	-	M.bovis	22
DA13-2.7479	2013-09-26	2015-11-10	Vaginal Swab	positive	M.bovis	positive	23.76	-	-	M.bovis	23
DA13-2.7483	2013-09-26	2015-11-10	Vaginal Swab	positive	M.bovis	positive	25.42	-	-	M.bovis	24
DA13-2.7485	2013-09-26	2015-11-10	Vaginal Swab	positive	M.bovis	positive	28.5	-	-	M.bovis	25
DA13-3.7648	2013-09-26	2015-11-10	Nose Swab	positive	M.bovis	negative	-	-	-	negative	26
DA13-3.7653	2013-09-26	2015-11-10	Nose Swab	positive	M.bovis	negative	-	-	-	negative	27
DA13-3.7669	2013-09-26	2015-11-10	Nose Swab	positive	M.bovis	positive	34.42	-	-	M.bovis	28
DA13-3.7685	2013-09-26	2015-11-10	Nose Swab	positive	M.bovis	positive	32.65	-	-	M.bovis	29
DA13-3.9325	2013-11-22	2015-11-10	Nose Swab	positive	M.bovis	negative	-	-	-	negative	30
DA14-3.4578	2014-05-30	2015-11-10	Nose Swab	positive	M.bovis	positive	26.69	-	-	M.bovis	31
DA14-3.6764	2014-09-12	2015-11-10	Nose Swab	positive	M.bovis	positive	28.19	-	-	M.bovis	32
DA13-3.4896	2013-08-23	2015-11-10	Vaginal Swab	positive	M.bovigenitalium	negative	-	-	-	negative	33
DA13-3.4900	2013-08-23	2015-11-10	Vaginal Swab	positive	M.bovigenitalium	negative	-	-	-	negative	34
DA13-3.4905	2013-08-23	2015-11-10	Vaginal Swab	positive	M.bovigenitalium	negative	-	-	-	negative	35
DA13-3.4911	2013-08-23	2015-11-10	Vaginal Swab	positive	M.bovigenitalium	negative	-	-	-	negative	36
DA13-3.4931	2013-08-23	2015-11-10	Vaginal Swab	positive	M.bovigenitalium	negative	-	-	-	negative	37
DA13-3.4935	2013-08-23	2015-11-10	Vaginal Swab	positive	M.bovigenitalium	positive	-	-	22.85	M.bovigenitalium	38
DA13-3.4938	2013-08-23	2015-11-10	Vaginal Swab	positive	M.bovigenitalium	negative	-	-	-	negative	39
DA13-1.6808	2013-09-16	2015-11-10	Penile Swab	positive	M.bovigenitalium	negative	-	-	-	negative	40
DA13-1.6812	2013-09-16	2015-11-10	Penile Swab	positive	M.bovigenitalium	negative	-	-	-	negative	41
DA13-1.6871	2013-09-16	2015-11-10	Penile Swab	positive	M.bovigenitalium	positive	-	-	25.44	M.bovigenitalium	42
DA14-1.1504	2014-01-16	2015-11-10	Vaginal Swab	positive	M.bovigenitalium	negative	-	-	-	negative	43
DA14-1.1517	2014-01-16	2015-11-10	Vaginal Swab	positive	M.bovigenitalium	negative	-	-	-	negative	44
DA14-1.1520	2014-01-16	2015-11-10	Vaginal Swab	positive	M.bovigenitalium	positive	-	31.98	-	M.californicum	45
DA14-1.1532	2014-01-16	2015-11-10	Vaginal Swab	positive	M.bovigenitalium	negative	-	-	-	negative	46
DA14-1.1612	2014-01-16	2015-11-10	Vaginal Swab	positive	M.bovigenitalium	negative	-	-	-	negative	47
DA13-1.4014	2013-08-01	2016-03-29	Bulk Milk	positive	M.bovis	negative	-	-	-	negative	48
DA13-2.7962	2013-10-14	2016-03-29	Milk	positive	M.bovis	positive	19.66	-	-	M.bovis	49
DA13-2.7963	2013-10-14	2016-03-29	Milk	positive	M.bovis	positive	15.35	-	-	M.bovis	50
DA13-2.7964	2013-10-14	2016-03-29	Milk	positive	M.bovis	positive	13.84	-	-	M.bovis	51
DA13-2.7965	2013-10-14	2016-03-29	Milk	positive	M.bovis	positive	18.04	-	-	M.bovis	52
DA13-2.8321	2013-11-13	2016-03-29	Milk	positive	M.bovis	positive	14.04	-	-	M.bovis	53
DA13-2.8322	2013-11-13	2016-03-29	Milk	positive	M.bovis	positive	23.16	-	-	M.bovis	54
DA13-2.8323	2013-11-13	2016-03-29	Milk	positive	M.bovis	positive	11.91	-	-	M.bovis	55
DA13-2.8324	2013-11-13	2016-03-29	Milk	positive	M.bovis	positive	13.44	-	-	M.bovis	56
DA13-2.8325	2013-11-13	2016-03-29	Milk	positive	M.bovis	positive	18.19	-	-	M.bovis	57
DA13-2.8327	2013-11-13	2016-03-29	Milk	positive	M.bovis	positive	15.01	-	-	M.bovis	58
DA13-2.8329	2013-11-13	2016-03-29	Milk	positive	M.bovis	positive	11.16	-	-	M.bovis	59
DA13-2.9423	2013-11-29	2016-03-29	Milk	positive	M.bovis	positive	13.64	-	-	M.bovis	60
DA13-2.9424	2013-11-29	2016-03-29	Milk	positive	M.bovis	positive	16.49	-	-	M.bovis	61
DA14-2.3538	2014-05-20	2016-03-29	Milk	positive	M.bovis	positive	19.22	-	-	M.bovis	62
DA14-2.3601	2014-05-20	2016-03-29	Milk	positive	M.bovis	positive	30.56	-	-	M.bovis	63
DA14-2.3605	2014-05-20	2016-03-29	Milk	positive	M.bovis	positive	17.87	-	-	M.bovis	64
DA14-2.3628	2014-05-20	2016-03-29	Milk	positive	M.bovis	positive	23.56	-	-	M.bovis	65
DA14-2.3638	2014-05-20	2016-03-29	Milk	positive	M.bovis	positive	24.68	-	-	M.bovis	66
DA15-2.5947	2015-08-26	2016-03-29	Milk	positive	M.bovis	positive	16.41	-	-	M.bovis	67
DA15-2.6705	2015-09-10	2016-03-29	Milk	positive	M.bovis	positive	16.51	-	-	M.bovis	68
DA15-2.6706	2015-09-10	2016-03-29	Milk	positive	M.bovis	positive	17.18	-	-	M.bovis	69
DA15-2.6708	2015-09-10	2016-03-29	Milk	positive	M.bovis	positive	13.2	-	-	M.bovis	70
DA15-2.6709	2015-09-10	2016-03-29	Milk	positive	M.bovis	positive	20.18	-	-	M.bovis	71
DA15-2.6710	2015-09-10	2016-03-29	Milk	positive	M.bovis	positive	16.5	-	-	M.bovis	72
DA15-2.6711	2015-09-10	2016-03-29	Milk	positive	M.bovis	positive	14.08	-	-	M.bovis	73
DA15-2.6712	2015-09-10	2016-03-29	Milk	positive	M.bovis	positive	13.5	-	-	M.bovis	74
DA15-2.6713	2015-09-10	2016-03-29	Milk	positive	M.bovis	positive	21.25	-	-	M.bovis	75
DA15-2.6714	2015-09-10	2016-03-29	Milk	positive	M.bovis	positive	18.45	-	-	M.bovis	76
DA15-2.6715	2015-09-10	2016-03-29	Milk	positive	M.bovis	negative	-	-	-	negative	77
DA15-2.6716	2015-09-10	2016-03-29	Milk	positive	M.bovis	positive	22.32	-	-	M.bovis	78
DA15-2.6717	2015-09-10	2016-03-29	Milk	positive	M.bovis	positive	15.18	-	-	M.bovis	79
DA15-2.6718	2015-09-10	2016-03-29	Milk	positive	M.bovis	positive	18.78	-	-	M.bovis	80
DA15-2.6719	2015-09-10	2016-03-29	Milk	positive	M.bovis	positive	29.7	-	-	M.bovis	81
DA15-2.6720	2015-09-10	2016-03-29	Milk	positive	M.bovis	positive	13.92	-	-	M.bovis	82
DA15-7886	2015-10-26	2016-03-29	Milk	positive	M.californicum	positive	-	19.3	-	M.californicum	83
DA13-1.3630	2013-08-01	2015-08-13	Milk	positive	M.bovis	positive	20.92	-	-	M.bovis	84
DA13-1.3640	2013-08-01	2015-08-13	Milk	positive	M.bovis	positive	15.11	-	-	M.bovis	85
DA13-2.4080	2013-08-01	2015-08-13	Milk	positive	M.bovis	positive	15.29	-	-	M.bovis	86
DA13-2.4081	2013-08-01	2015-08-13	Milk	positive	M.bovis	positive	14.77	-	-	M.bovis	87
DA13-2.4082	2013-08-01	2015-08-13	Milk	positive	M.bovis	positive	12.75	-	-	M.bovis	88
DA13-2.4084	2013-08-01	2015-08-13	Milk	positive	M.bovis	positive	13.34	-	-	M.bovis	89
DA13-2.4088	2013-08-01	2015-08-13	Milk	positive	M.bovis	positive	15.33	-	-	M.bovis	90
DA13-2.4089	2013-08-01	2015-08-13	Milk	positive	M.bovis	positive	17.63	-	-	M.bovis	91
DA13-2.4090	2013-08-01	2015-08-13	Milk	positive	M.bovis	positive	17.49	-	-	M.bovis	92
DA13-2.4091	2013-08-01	2015-08-13	Milk	positive	M.bovis	positive	22.55	14.97	-	M.bovis, M.californicum	93
DA13-2.4093	2013-08-01	2015-08-13	Milk	positive	M.bovis	positive	15.92	-	-	M.bovis	94
DA13-2.5095	2013-08-23	2015-08-13	Milk	positive	M.bovis	positive	18.66	-	-	M.bovis	95
DA13-2.5104	2013-08-23	2015-08-13	Milk	positive	M.bovis	negative	-	-	-	negative	96
DA13-2.5109	2013-08-23	2015-08-13	Milk	positive	M.bovis	positive	16.73	-	-	M.bovis	97
DA13-2.5111	2013-08-23	2015-08-13	Milk	positive	M.bovis	positive	23.48	-	-	M.bovis	98
DA13-2.5113	2013-08-23	2015-08-13	Milk	positive	M.bovis	positive	14.26	-	-	M.bovis	99
DA13-2.5115	2013-08-23	2015-08-13	Milk	positive	M.bovis	positive	20.06	14.13	-	M.bovis, M.californicum	100
DA13-2.5124	2013-08-23	2015-08-13	Milk	positive	M.bovis	positive	17.34	-	-	M.bovis	101
DA13-5805	2013-09-12	2015-08-13	Milk	positive	M.bovigenitalium	positive	-	-	17.01	M.bovigenitalium	102
DA13-5826	2013-09-12	2015-08-13	Milk	positive	M.bovigenitalium	positive	-	-	17.33	M.bovigenitalium	103
DA13-5934	2013-09-12	2015-08-13	Milk	positive	M.bovis	positive	16.44	-	-	M.bovis	104
DA13-6048	2013-09-12	2015-08-13	Milk	positive	M.bovis	positive	28.67	28.11	-	M.bovis, M.californicum	105
DA13-1.6657	2013-09-16	2016-04-06	semen	positive	M.bovis	positive	19.41	-	-	M.bovis	106
DA13-1.6743	2013-09-16	2016-04-06	semen	positive	M.bovis	positive	33.39	-	-	M.bovis	107
DA14-3.2811	2014-04-04	2016-04-06	semen	positive	M.bovigenitalium	positive	-	31.38	-	M.californicum	108
DA14-3.2814	2014-04-04	2016-04-06	semen	positive	M.bovigenitalium	positive	-	31.67	-	M.californicum	109
DA14-3.2831	2014-04-04	2016-04-06	semen	positive	M.bovigenitalium	positive	-	-	29.27	M.bovigenitalium	110
DA14-3.3745	2014-05-22	2016-04-06	semen	positive	M.bovigenitalium	positive	-	-	23.32	M.bovigenitalium	111
DA14-3.3747	2014-05-22	2016-04-06	semen	positive	M.bovigenitalium	positive	-	-	20	M.bovigenitalium	112
DA14-3.3752	2014-05-22	2016-04-06	semen	positive	M.bovigenitalium	positive	-	-	23.3	M.bovigenitalium	113
DA14-3.3755	2014-05-22	2016-04-06	semen	positive	M.bovigenitalium	positive	-	-	28.61	M.bovigenitalium	114
DA14-3.3757	2014-05-22	2016-04-06	semen	positive	M.bovigenitalium	positive	-	33.98	-	M.californicum	115
DA14-3.3760	2014-05-22	2016-04-06	semen	positive	M.bovigenitalium	positive	-	25.71	-	M.californicum	116
DA14-3.3766	2014-05-22	2016-04-06	semen	positive	M.bovigenitalium	positive	-	-	27.88	M.bovigenitalium	117
DA14-3.3768	2014-05-22	2016-04-06	semen	positive	M.bovigenitalium	positive	-	23.37	-	M.californicum	118
DA14-3.3769	2014-05-22	2016-04-06	semen	positive	M.bovigenitalium	negative	-	-	-	negative	119
DA14-3.3773	2014-05-22	2016-04-06	semen	positive	M.bovigenitalium	positive	-	-	27.35	M.bovigenitalium	120
DA14-3.3776	2014-05-22	2016-04-06	semen	positive	M.bovigenitalium	positive	-	-	28.8	M.bovigenitalium	121
DA14-3.3779	2014-05-22	2016-04-06	semen	positive	M.bovigenitalium	negative	-	-	-	negative	122
DA14-3.3780	2014-05-22	2016-04-06	semen	positive	M.bovigenitalium	negative	-	-	-	negative	123
DA14-3.3783	2014-05-22	2016-04-06	semen	positive	M.bovigenitalium	negative	-	-	-	negative	124
DA14-3.3784	2014-05-22	2016-04-06	semen	positive	M.bovigenitalium	negative	-	-	-	negative	125
DA14-3.3787	2014-05-22	2016-04-06	semen	positive	M.bovigenitalium	positive	-	-	31.83	M.bovigenitalium	126
DA14-3.3788	2014-05-22	2016-04-06	semen	positive	M.bovigenitalium	negative	-	-	-	negative	127
DA13-1.3741	2013-08-01	2016-07-18	Nose Swab	NG	N/A	negative	-	-	-	negative	128
DA13-3.4517	2013-08-23	2016-07-18	Eye Swab	NG	N/A	negative	-	-	-	negative	129
DA13-3.4740	2013-08-23	2016-07-18	Nose Swab	NG	N/A	negative	-	-	-	negative	130
DA13-3.4831	2013-08-23	2016-07-18	Eye Swab	NG	N/A	negative	-	-	-	negative	131
DA13-3.4982	2013-08-23	2016-07-18	Eye Swab	NG	N/A	negative	-	-	-	negative	132
DA13-3.8474	2013-11-21	2016-07-18	Eye Swab	NG	N/A	negative	-	-	-	negative	133
DA13-3.8488	2013-11-21	2016-07-18	Nose Swab	NG	N/A	negative	-	-	-	negative	134
DA13-3.9181	2013-11-22	2016-07-18	Nose Swab	NG	N/A	negative	-	-	-	negative	135
DA13-3.9346	2013-11-22	2016-07-18	Vaginal Swab	NG	N/A	negative	-	-	-	negative	136
DA13-1.10089	2013-12-11	2016-07-18	Vaginal Swab	NG	N/A	negative	-	-	-	negative	137
DA13-1.10152	2013-12-11	2016-07-18	Vaginal Swab	NG	N/A	negative	-	-	-	negative	138
DA13-1.10164	2013-12-11	2016-07-18	Vaginal Swab	NG	N/A	negative	-	-	-	negative	139
DA13-1.10172	2013-12-11	2016-07-18	Vaginal Swab	NG	N/A	negative	-	-	-	negative	140
DA13-1.10772	2013-12-11	2016-07-18	Vaginal Swab	NG	N/A	negative	-	-	-	negative	141
DA13-1.10936	2013-12-11	2016-07-18	Vaginal Swab	NG	N/A	negative	-	-	-	negative	142
DA14-1.835	2014-01-16	2016-07-18	Vaginal Swab	NG	N/A	negative	-	-	-	negative	143
DA14-1.837	2014-01-16	2016-07-18	Vaginal Swab	NG	N/A	negative	-	-	-	negative	144
DA14-1.855	2014-01-16	2016-07-18	Vaginal Swab	NG	N/A	negative	-	-	-	negative	145
DA14-1.908	2014-01-16	2016-07-18	Vaginal Swab	NG	N/A	negative	-	-	-	negative	146
DA14-1.928	2014-01-16	2016-07-18	Vaginal Swab	NG	N/A	negative	-	-	-	negative	147
DA14-1.1152	2014-01-16	2016-07-18	Vaginal Swab	NG	N/A	negative	-	-	-	negative	148
DA14-1.1221	2014-01-16	2016-07-18	Vaginal Swab	NG	N/A	negative	-	-	-	negative	149
DA14-1.1285	2014-01-16	2016-07-18	Vaginal Swab	NG	N/A	negative	-	-	-	negative	150
DA14-1.1302	2014-01-16	2016-07-18	Vaginal Swab	NG	N/A	negative	-	-	-	negative	151
DA14-1.1607	2014-01-16	2016-07-18	Vaginal Swab	NG	N/A	negative	-	-	-	negative	152
DA14-3.4467	2014-05-30	2016-07-18	Eye Swab	NG	N/A	negative	-	-	-	negative	153
DA14-3.4555	2014-05-30	2016-07-18	Nose Swab	NG	N/A	negative	-	-	-	negative	154
DA14-3.4581	2014-05-30	2016-07-18	Nose Swab	NG	N/A	negative	-	-	-	negative	155
DA14-3.4987	2014-06-02	2016-07-18	Eye Swab	NG	N/A	negative	-	-	-	negative	156
DA14-3.6196	2014-09-11	2016-07-18	Eye Swab	NG	N/A	negative	-	-	-	negative	157
DA14-3.6253	2014-09-11	2016-07-18	Nose Swab	NG	N/A	negative	-	-	-	negative	158
DA14-3.6359	2014-09-11	2016-07-18	Vaginal Swab	NG	N/A	negative	-	-	-	negative	159
DA14-3.6580	2014-09-12	2016-07-18	Eye Swab	NG	N/A	negative	-	-	-	negative	160
DA14-3.6666	2014-09-12	2016-07-18	Eye Swab	NG	N/A	negative	-	-	-	negative	161
DA15-3.1007	2015-02-05	2016-07-18	Eye Swab	NG	N/A	negative	-	-	-	negative	162
DA15-3.1060	2015-02-05	2016-07-18	Nose Swab	NG	N/A	negative	-	-	-	negative	163
DA15-3.1098	2015-02-05	2016-07-18	Nose Swab	NG	N/A	negative	-	-	-	negative	164
DA15-3.1612	2015-02-09	2016-07-18	Nose Swab	NG	N/A	negative	-	-	-	negative	165
DA15-3.1646	2015-02-09	2016-07-18	Vaginal Swab	NG	N/A	negative	-	-	-	negative	166
DA15-3.2880	2015-04-30	2016-07-18	Vaginal Swab	NG	N/A	negative	-	-	-	negative	167
DA15-3.3609	2015-05-28	2016-07-18	Eye Swab	NG	N/A	negative	-	-	-	negative	168
DA15-3.3657	2015-05-28	2016-07-18	Eye Swab	NG	N/A	negative	-	-	-	negative	169
DA15-3.4488	2015-06-26	2016-07-18	Vaginal Swab	NG	N/A	negative	-	-	-	negative	170
DA15-3.4638	2015-06-29	2016-07-18	Eye Swab	NG	N/A	negative	-	-	-	negative	171
DA15-3.4844	2015-06-29	2016-07-18	Nose Swab	NG	N/A	negative	-	-	-	negative	172
DA15-3.4889	2015-06-29	2016-07-18	Vaginal Swab	NG	N/A	negative	-	-	-	negative	173
DA15-3.4895	2015-06-29	2016-07-18	Vaginal Swab	NG	N/A	negative	-	-	-	negative	174
DA15-3.6308	2015-09-03	2016-07-18	Eye Swab	NG	N/A	negative	-	-	-	negative	175
DA13-1.6677	2013-09-16	2016-07-19	semen	NG	N/A	negative	-	-	-	negative	176
DA13-1.6727	2013-09-16	2016-07-19	semen	NG	N/A	negative	-	-	-	negative	177
DA13-1.6731	2013-09-16	2016-07-19	semen	NG	N/A	positive	-	32	26.81	M.californicum, M.bovigenitalium	178
DA13-1.6763	2013-09-16	2016-07-19	semen	NG	N/A	negative	-	-	-	negative	179
DA13-1.6781	2013-09-16	2016-07-19	semen	NG	N/A	negative	-	-	-	negative	180
DA13-7281	2013-09-23	2016-07-19	semen	NG	N/A	negative	-	-	-	negative	181
DA13-7288	2013-09-23	2016-07-19	semen	NG	N/A	positive	-	-	28.21	M.bovigenitalium	182
DA13-7291	2013-09-23	2016-07-19	semen	NG	N/A	negative	-	-	-	negative	183
DA13-7293	2013-09-23	2016-07-19	semen	NG	N/A	negative	-	-	-	negative	184
DA13-7294	2013-09-23	2016-07-19	semen	NG	N/A	negative	-	-	-	negative	185
DA13-7746	2013-10-01	2016-07-19	semen	NG	N/A	negative	-	-	-	negative	186
DA13-7751	2013-10-01	2016-07-19	semen	NG	N/A	negative	-	-	-	negative	187
DA13-1.8244	2013-10-17	2016-07-19	semen	NG	N/A	negative	-	-	-	negative	188
DA13-1.8245	2013-10-17	2016-07-19	semen	NG	N/A	negative	-	-	-	negative	189
DA14-3.2782	2014-04-04	2016-07-19	semen	NG	N/A	positive	-	29.59	-	M.californicum	190
DA14-3.2832	2014-04-04	2016-07-19	semen	NG	N/A	negative	-	-	-	negative	191
DA14-3.2833	2014-04-04	2016-07-19	semen	NG	N/A	negative	-	-	-	negative	192
DA14-3.2999	2014-04-10	2016-07-19	semen	NG	N/A	positive	-	-	26.77	M.bovigenitalium	193
DA14-3.3018	2014-04-10	2016-07-19	semen	NG	N/A	positive	-	32.13	-	M.californicum	194
DA14-3.3777	2014-05-22	2016-07-19	semen	NG	N/A	positive	-	28.57	-	M.californicum	195
DA14-3.3782	2014-05-22	2016-07-19	semen	NG	N/A	negative	-	-	-	negative	196
DA14-3.3785	2014-05-22	2016-07-19	semen	NG	N/A	negative	-	-	-	negative	197
DA13-2.4124	2013-08-15	2016-07-26	milk	NG	N/A	negative	-	-	-	negative	198
DA13-2.4125	2013-08-15	2016-07-26	milk	NG	N/A	negative	-	-	-	negative	199
DA13-2.4141	2013-08-15	2016-07-26	milk	NG	N/A	negative	-	-	-	negative	200
DA13-2.5096	2013-08-23	2016-07-26	milk	NG	N/A	negative	-	-	-	negative	201
DA13-2.5100	2013-08-23	2016-07-26	milk	NG	N/A	negative	-	-	-	negative	202
DA13-2.5101	2013-08-23	2016-07-26	milk	NG	N/A	negative	-	-	-	negative	203
DA13-2.5105	2013-08-23	2016-07-26	milk	NG	N/A	negative	-	-	-	negative	204
DA13-2.5107	2013-08-23	2016-07-26	milk	NG	N/A	negative	-	-	-	negative	205
DA13-2.5112	2013-08-23	2016-07-26	milk	NG	N/A	negative	-	-	-	negative	206
DA13-2.5125	2013-08-23	2016-07-26	milk	NG	N/A	negative	-	-	-	negative	207
DA13-2.5137	2013-08-23	2016-07-26	milk	NG	N/A	negative	-	-	-	negative	208
DA14-2.2121	2014-02-26	2016-07-26	milk	NG	N/A	negative	-	-	-	negative	209
DA15-2.1168	2015-02-05	2016-07-26	milk	NG	N/A	negative	-	-	-	negative	210
DA15-2.1170	2015-02-05	2016-07-26	milk	NG	N/A	negative	-	-	-	negative	211
DA15-2.1171	2015-02-05	2016-07-26	milk	NG	N/A	negative	-	-	-	negative	212
DA15-2.1172	2015-02-05	2016-07-26	milk	NG	N/A	negative	-	-	-	negative	213
DA15-2.1183	2015-02-05	2016-07-26	milk	NG	N/A	negative	-	-	-	negative	214
DA15-2.1184	2015-02-05	2016-07-26	milk	NG	N/A	negative	-	-	-	negative	215
DA15-2.1185	2015-02-05	2016-07-26	milk	NG	N/A	negative	-	-	-	negative	216
DA15-2.1186	2015-02-05	2016-07-26	milk	NG	N/A	negative	-	-	-	negative	217
DA15-2.1187	2015-02-05	2016-07-26	milk	NG	N/A	negative	-	-	-	negative	218
DA15-2.1188	2015-02-05	2016-07-26	milk	NG	N/A	negative	-	-	-	negative	219
DA15-2.1189	2015-02-05	2016-07-26	milk	NG	N/A	negative	-	-	-	negative	220
DA15-2.1190	2015-02-05	2016-07-26	milk	NG	N/A	negative	-	-	-	negative	221
DA15-2.1191	2015-02-05	2016-07-26	milk	NG	N/A	negative	-	-	-	negative	222
DA15-2.1192	2015-02-05	2016-07-26	milk	NG	N/A	negative	-	-	-	negative	223
DA15-2.1193	2015-02-05	2016-07-26	milk	NG	N/A	negative	-	-	-	negative	224
DA15-2.2730	2015-04-22	2016-07-26	milk	NG	N/A	negative	-	-	-	negative	225
DA15-2.2731	2015-04-22	2016-07-26	milk	NG	N/A	negative	-	-	-	negative	226
DA15-2.2732	2015-04-22	2016-07-26	milk	NG	N/A	negative	-	-	-	negative	227
DA15-2.2733	2015-04-22	2016-07-26	milk	NG	N/A	negative	-	-	-	negative	228
DA15-2.2734	2015-04-22	2016-07-26	milk	NG	N/A	negative	-	-	-	negative	229
DA15-2.2735	2015-04-22	2016-07-26	milk	NG	N/A	negative	-	-	-	negative	230
DA15-2.2736	2015-04-22	2016-07-26	milk	NG	N/A	negative	-	-	-	negative	231
DA15-2.2737	2015-04-22	2016-07-26	milk	NG	N/A	negative	-	-	-	negative	232
DA15-2.2738	2015-04-22	2016-07-26	milk	NG	N/A	negative	-	-	-	negative	233
DA15-2.2739	2015-04-22	2016-07-26	milk	NG	N/A	negative	-	-	-	negative	234
DA15-2.2740	2015-04-22	2016-07-26	milk	NG	N/A	negative	-	-	-	negative	235
DA15-2.3485	2015-05-27	2016-07-26	milk	NG	N/A	negative	-	-	-	negative	236
DA15-2.3490	2015-05-27	2016-07-26	milk	NG	N/A	negative	-	-	-	negative	237
DA15-2.3491	2015-05-27	2016-07-26	milk	NG	N/A	negative	-	-	-	negative	238
DA15-2.3495	2015-05-27	2016-07-26	milk	NG	N/A	negative	-	-	-	negative	239
DA15-2.4987	2015-06-29	2016-07-26	milk	NG	N/A	negative	-	-	-	negative	240
DA16-26	2016-01-22	2016-07-26	milk	NG	N/A	negative	-	-	-	negative	241
DA16-33	2016-01-22	2016-07-26	milk	NG	N/A	negative	-	-	-	negative	242
DA16-34	2016-01-22	2016-07-26	milk	NG	N/A	negative	-	-	-	negative	243
DA16-38	2016-01-22	2016-07-26	milk	NG	N/A	negative	-	-	-	negative	244
DA16-41	2016-01-22	2016-07-26	milk	NG	N/A	negative	-	-	-	negative	245
DA16-54	2016-01-22	2016-07-26	milk	NG	N/A	negative	-	-	-	negative	246
DA16-62	2016-01-22	2016-07-26	milk	NG	N/A	negative	-	-	-	negative	247
DA16-64	2016-01-22	2016-07-26	milk	NG	N/A	negative	-	-	-	negative	248
DA16-68	2016-01-22	2016-07-26	milk	NG	N/A	negative	-	-	-	negative	249
DA16-69	2016-01-22	2016-07-26	milk	NG	N/A	negative	-	-	-	negative	250
DA16-72	2016-01-22	2016-07-26	milk	NG	N/A	negative	-	-	-	negative	251
DA16-74	2016-01-22	2016-07-26	milk	NG	N/A	negative	-	-	-	negative	252
DA16-2.81	2016-02-25	2016-07-26	milk	NG	N/A	negative	-	-	-	negative	253
DA16-2.98	2016-02-25	2016-07-26	milk	NG	N/A	negative	-	-	-	negative	254
DA14-2.1670	2014-01-16	2016-02-29	Bulk Milk	NG	N/A	negative	-	-	-	negative	255
DA14-2.1667	2014-01-16	2016-02-29	Bulk Milk	NG	N/A	negative	-	-	-	negative	256
DA14-2.1676	2014-01-16	2016-02-29	Bulk Milk	NG	N/A	negative	-	-	-	negative	257
DA14-2.1673	2014-01-16	2016-02-29	Bulk Milk	NG	N/A	negative	-	-	-	negative	258
DA14-2.1681	2014-01-16	2016-02-29	Bulk Milk	NG	N/A	negative	-	-	-	negative	259
DA14-2.1679	2014-01-16	2016-02-29	Bulk Milk	NG	N/A	negative	-	-	-	negative	260
DA14-4881	2014-05-30	2016-02-29	Bulk Milk	NG	N/A	negative	-	-	-	negative	261
DA14-4878	2014-05-30	2016-02-29	Bulk Milk	NG	N/A	negative	-	-	-	negative	262
DA14-7029	2014-10-14	2016-02-29	Bulk Milk	NG	N/A	negative	-	-	-	negative	263
DA14-4884	2014-05-30	2016-02-29	Bulk Milk	NG	N/A	negative	-	-	-	negative	264
DA15-3467	2015-05-07	2016-02-29	Bulk Milk	NG	N/A	negative	-	-	-	negative	265
DA14-7796	2014-10-21	2016-02-29	Bulk Milk	NG	N/A	negative	-	-	-	negative	266
DA15-3470	2015-05-07	2016-02-29	Bulk Milk	NG	N/A	negative	-	-	-	negative	267
DA15-3469	2015-05-07	2016-02-29	Bulk Milk	NG	N/A	negative	-	-	-	negative	268
DA15-3388	2015-05-01	2016-02-29	Bulk Milk	NG	N/A	negative	-	-	-	negative	269
DA15-3471	2015-05-07	2016-02-29	Bulk Milk	NG	N/A	negative	-	-	-	negative	270
DA15-3383	2015-05-01	2016-02-29	Bulk Milk	NG	N/A	negative	-	-	-	negative	271
DA15-3374	2015-05-01	2016-02-29	Bulk Milk	NG	N/A	negative	-	-	-	negative	272
DA15-2406	2015-02-26	2016-02-29	Bulk Milk	NG	N/A	negative	-	-	-	negative	273
DA15-2405	2015-02-26	2016-02-29	Bulk Milk	NG	N/A	negative	-	-	-	negative	274
DA15-1202	2015-02-06	2016-02-29	Bulk Milk	NG	N/A	negative	-	-	-	negative	275
DA15-948	2015-01-29	2016-02-29	Bulk Milk	NG	N/A	negative	-	-	-	negative	276
DA15-7908	2015-11-18	2016-02-29	Bulk Milk	NG	N/A	negative	-	-	-	negative	277
DA15-1203	2015-02-06	2016-02-29	Bulk Milk	NG	N/A	negative	-	-	-	negative	278
DA15-7909	2015-11-18	2016-02-29	Bulk Milk	NG	N/A	negative	-	-	-	negative	279
DA15-7893	2015-11-18	2016-02-29	Bulk Milk	NG	N/A	negative	-	-	-	negative	280
DA15-7892	2015-11-18	2016-02-29	Bulk Milk	NG	N/A	negative	-	-	-	negative	281
DA15-7894	2015-11-18	2016-02-29	Bulk Milk	NG	N/A	negative	-	-	-	negative	282
DA15-7889	2015-11-18	2016-02-29	Bulk Milk	NG	N/A	negative	-	-	-	negative	283
DA15-7895	2015-11-18	2016-02-29	Bulk Milk	NG	N/A	negative	-	-	-	negative	284
DA15-7891	2015-11-18	2016-02-29	Bulk Milk	NG	N/A	negative	-	-	-	negative	285
DA15-7890	2015-11-18	2016-02-29	Bulk Milk	NG	N/A	negative	-	-	-	negative	286
DA15-7887	2015-11-18	2016-02-29	Bulk Milk	NG	N/A	negative	-	-	-	negative	287
DA15-7888	2015-11-18	2016-02-29	Bulk Milk	NG	N/A	negative	-	-	-	negative	288
DA15-7885	2015-11-05	2016-02-29	Bulk Milk	NG	N/A	negative	-	-	-	negative	289
DA16-3	2016-01-22	2016-02-29	Bulk Milk	NG	N/A	negative	-	-	-	negative	290
DA16-4	2016-01-22	2016-02-29	Bulk Milk	NG	N/A	negative	-	-	-	negative	291
DA16-6	2016-01-22	2016-02-29	Bulk Milk	NG	N/A	negative	-	-	-	negative	292
DA16-7	2016-01-22	2016-02-29	Bulk Milk	NG	N/A	negative	-	-	-	negative	293
DA16-8	2016-01-22	2016-02-29	Bulk Milk	NG	N/A	negative	-	-	-	negative	294
DA15-4009	2015-05-28	2016-02-29	Bulk Milk	NG	N/A	negative	-	-	-	negative	295
DA15-4010	2015-05-28	2016-02-29	Bulk Milk	NG	N/A	negative	-	-	-	negative	296
DA15-4011	2015-05-28	2016-02-29	Bulk Milk	NG	N/A	negative	-	-	-	negative	297
DA15-4012	2015-05-28	2016-02-29	Bulk Milk	NG	N/A	negative	-	-	-	negative	298
DA15-4022	2015-05-28	2016-02-29	Bulk Milk	NG	N/A	negative	-	-	-	negative	299
DA15-4023	2015-05-28	2016-02-29	Bulk Milk	NG	N/A	negative	-	-	-	negative	300
DA15-4021	2015-05-28	2016-02-29	Bulk Milk	NG	N/A	negative	-	-	-	negative	301
DA15-4024	2015-05-28	2016-02-29	Bulk Milk	NG	N/A	negative	-	-	-	negative	302
DA15-4030	2015-05-28	2016-02-29	Bulk Milk	NG	N/A	negative	-	-	-	negative	303
DA15-4020	2015-05-28	2016-02-29	Bulk Milk	NG	N/A	negative	-	-	-	negative	304
DA16-10	2016-01-22	2016-02-29	Bulk Milk	NG	N/A	negative	-	-	-	negative	305
DA16-11	2016-01-22	2016-02-29	Bulk Milk	NG	N/A	negative	-	-	-	negative	306
DA16-12	2016-01-22	2016-02-29	Bulk Milk	NG	N/A	negative	-	-	-	negative	307
DA16-13	2016-01-22	2016-02-29	Bulk Milk	NG	N/A	negative	-	-	-	negative	308
DA16-14	2016-01-22	2016-02-29	Bulk Milk	NG	N/A	negative	-	-	-	negative	309
DA16-15	2016-01-22	2016-02-29	Bulk Milk	NG	N/A	negative	-	-	-	negative	310
DA16-16	2016-01-22	2016-02-29	Bulk Milk	NG	N/A	negative	-	-	-	negative	311
DA16-17	2016-01-22	2016-02-29	Bulk Milk	NG	N/A	negative	-	-	-	negative	312
DA15-3.7496	2015-10-02	2016-02-29	Bulk Milk	NG	N/A	negative	-	-	-	negative	313
DA15-7662	2015-10-15	2016-02-29	Bulk Milk	NG	N/A	negative	-	-	-	negative	314
DA15-7663	2015-10-15	2016-02-29	Bulk Milk	NG	N/A	negative	-	-	-	negative	315
DA15-7664	2015-10-15	2016-02-29	Bulk Milk	NG	N/A	negative	-	-	-	negative	316
DA15-7665	2015-10-15	2016-02-29	Bulk Milk	NG	N/A	negative	-	-	-	negative	317
DA15-7666	2015-10-15	2016-02-29	Bulk Milk	NG	N/A	negative	-	-	-	negative	318
DA15-3468	2015-05-07	2016-02-29	Bulk Milk	NG	N/A	negative	-	-	-	negative	319
DA15-7667	2015-10-15	2016-02-29	Bulk Milk	NG	N/A	negative	-	-	-	negative	320
DA15-7668	2015-10-15	2016-02-29	Bulk Milk	NG	N/A	negative	-	-	-	negative	321
DA15-4028	2015-05-28	2016-02-29	Bulk Milk	NG	N/A	negative	-	-	-	negative	322
DA15-3.3975	2015-05-28	2016-02-29	Bulk Milk	NG	N/A	negative	-	-	-	negative	323
DA15-4004	2015-05-28	2016-02-29	Bulk Milk	NG	N/A	negative	-	-	-	negative	324
DA15-4005	2015-05-28	2016-02-29	Bulk Milk	NG	N/A	negative	-	-	-	negative	325
DA15-4006	2015-05-28	2016-02-29	Bulk Milk	NG	N/A	negative	-	-	-	negative	326
DA15-4007	2015-05-28	2016-02-29	Bulk Milk	NG	N/A	negative	-	-	-	negative	327
DA15-4008	2015-05-28	2016-02-29	Bulk Milk	NG	N/A	negative	-	-	-	negative	328
DA15-4029	2015-05-28	2016-02-29	Bulk Milk	NG	N/A	negative	-	-	-	negative	329
DA15-4027	2015-05-28	2016-02-29	Bulk Milk	NG	N/A	negative	-	-	-	negative	330
DA15-5931	2015-08-19	2016-02-29	Bulk Milk	NG	N/A	negative	-	-	-	negative	331
DA15-5932	2015-08-19	2016-02-29	Bulk Milk	NG	N/A	negative	-	-	-	negative	332
DA15-4026	2015-05-28	2016-02-29	Bulk Milk	NG	N/A	negative	-	-	-	negative	333
DA15-4025	2015-05-28	2016-02-29	Bulk Milk	NG	N/A	negative	-	-	-	negative	334
DA15-3411	2015-05-07	2016-02-29	Bulk Milk	NG	N/A	negative	-	-	-	negative	335
DA15-3410	2015-05-07	2016-02-29	Bulk Milk	NG	N/A	negative	-	-	-	negative	336
DA15-7034	2015-09-28	2016-02-29	Bulk Milk	NG	N/A	negative	-	-	-	negative	337
DA15-7035	2015-09-28	2016-02-29	Bulk Milk	NG	N/A	negative	-	-	-	negative	338
DA14-9187	2014-12-04	2016-02-29	Bulk Milk	NG	N/A	negative	-	-	-	negative	339
DA15-2745	2015-04-27	2016-02-29	Bulk Milk	NG	N/A	negative	-	-	-	negative	340
DA15-2744	2015-04-27	2016-02-29	Bulk Milk	NG	N/A	negative	-	-	-	negative	341
DA15-3.5003	2015-07-06	2016-02-29	Bulk Milk	NG	N/A	negative	-	-	-	negative	342
DA15-3.5004	2015-07-06	2016-02-29	Bulk Milk	NG	N/A	negative	-	-	-	negative	343
DA14-8637	2015-03-06	2016-02-29	Bulk Milk	NG	N/A	negative	-	-	-	negative	344
DA14-8636	2015-03-06	2016-02-29	Bulk Milk	NG	N/A	negative	-	-	-	negative	345
DA15-5926	2015-08-19	2016-02-29	Bulk Milk	NG	N/A	negative	-	-	-	negative	346
DA15-5925	2015-08-19	2016-02-29	Bulk Milk	NG	N/A	negative	-	-	-	negative	347
DA15-5927	2015-08-19	2016-02-29	Bulk Milk	NG	N/A	negative	-	-	-	negative	348
DA15-5928	2015-08-19	2016-03-29	Bulk Milk	NG	N/A	negative	-	-	-	negative	349
DA15-5929	2015-08-19	2016-03-29	Bulk Milk	NG	N/A	negative	-	-	-	negative	350
DA15-5930	2015-08-19	2016-03-29	Bulk Milk	NG	N/A	negative	-	-	-	negative	351
DA14-2687	2016-02-17	2016-03-29	Bulk Milk	NG	N/A	positive	31.13	-	-	M.bovis	352
DA14-2684	2016-02-17	2016-03-29	Bulk Milk	NG	N/A	positive	29.68	-	-	M.bovis	353
DA14-5243	2014-07-03	2016-03-29	Bulk Milk	NG	N/A	negative	-	-	-	negative	354
DA14-5242	2014-07-03	2016-03-29	Bulk Milk	NG	N/A	positive	30.12	-	-	M.bovis	355
DA15-4032	2015-06-09	2016-03-29	Bulk Milk	NG	N/A	negative	-	-	-	negative	356
DA15-4031	2015-06-09	2016-03-29	Bulk Milk	NG	N/A	negative	-	-	-	negative	357
DA15-5924	2015-08-10	2016-03-29	Bulk Milk	NG	N/A	negative	-	-	-	negative	358
DA15-5952	2015-08-31	2016-03-29	Bulk Milk	NG	N/A	negative	-	-	-	negative	359
DA15-2411	2015-03-09	2016-03-29	Bulk Milk	NG	N/A	negative	-	-	-	negative	360
DA15-01	2015-01-14	2016-03-29	Bulk Milk	NG	N/A	negative	-	-	-	negative	361
DA15-02	2015-01-14	2016-03-29	Bulk Milk	NG	N/A	negative	-	-	-	negative	362
DA15-03	2015-01-14	2016-03-29	Bulk Milk	NG	N/A	negative	-	-	-	negative	363
DA15-04	2015-01-14	2016-03-29	Bulk Milk	NG	N/A	negative	-	-	-	negative	364
DA15-3.6741	2015-09-10	2016-03-29	Bulk Milk	Positive	M.bovis	positive	30.89	-	-	M.bovis	365
DA15-2539	2015-03-06	2016-03-29	Bulk Milk	NG	N/A	negative	-	-	-	negative	366
DA15-7746	2015-11-01	2016-03-29	Bulk Milk	NG	N/A	negative	-	-	-	negative	367
DA15-5535	2015-07-20	2016-03-29	Bulk Milk	NG	N/A	negative	-	-	-	negative	368
DA15-5534	2015-07-20	2016-03-29	Bulk Milk	NG	N/A	negative	-	-	-	negative	369
DA16-1	2016-01-05	2016-03-29	Bulk Milk	NG	N/A	positive	33.8	-	-	M.bovis	370
DA16-2	2016-01-05	2016-03-29	Bulk Milk	NG	N/A	positive	32.87	-	-	M.bovis	371
DA16-5	2016-01-22	2016-03-29	Bulk Milk	NG	N/A	negative	-	-	-	negative	372
DA16-9	2016-01-22	2016-03-29	Bulk Milk	NG	N/A	positive	34.14	-	-	M.bovis	373
DA13-3454	2013-08-06	2016-03-29	Bulk Milk	NG	N/A	negative	-	-	-	negative	374
DA13-3455	2013-08-06	2016-03-29	Bulk Milk	NG	N/A	negative	-	-	-	negative	375
DA13-3456	2013-08-06	2016-03-29	Bulk Milk	NG	N/A	negative	-	-	-	negative	376
DA15-941	2015-01-22	2016-03-29	Bulk Milk	NG	N/A	negative	-	-	-	negative	377
DA15-2.7425	2015-10-01	2016-03-29	Bulk Milk	NG	N/A	negative	-	-	-	negative	378
DA15-2.7426	2015-10-01	2016-03-29	Bulk Milk	NG	N/A	negative	-	-	-	negative	379
DA15-2.7427	2015-10-01	2016-03-29	Bulk Milk	NG	N/A	negative	-	-	-	negative	380
DA15-2.7428	2015-10-01	2016-03-29	Bulk Milk	NG	N/A	negative	-	-	-	negative	381
DA15-2.7429	2015-10-01	2016-03-29	Bulk Milk	NG	N/A	negative	-	-	-	negative	382
DA14-7738	2014-10-20	2016-03-29	Bulk Milk	NG	N/A	negative	-	-	-	negative	383
DA14-7793	2014-10-20	2016-03-29	Bulk Milk	Positive	M.bovis	negative	-	-	-	negative	384
DA14-7794	2014-10-21	2016-03-29	Bulk Milk	NG	N/A	negative	-	-	-	negative	385
DA14-7795	2014-10-21	2016-03-29	Bulk Milk	NG	N/A	negative	-	-	-	negative	386
DA14-9439	2014-12-05	2016-03-29	Bulk Milk	NG	N/A	negative	-	-	-	negative	387
DA14-3436	2014-05-07	2016-03-29	Bulk Milk	Positive	M.bovis	positive	27.17	-	-	M.bovis	388
DA14-3437	2014-05-07	2016-03-29	Bulk Milk	NG	N/A	negative	-	-	-	negative	389
DA14-3438	2014-05-07	2016-03-29	Bulk Milk	NG	N/A	negative	-	-	-	negative	390
DA15-841	2015-01-21	2016-03-29	Bulk Milk	NG	N/A	negative	-	-	-	negative	391
DA14-8091	2014-11-18	2016-03-29	Bulk Milk	NG	N/A	negative	-	-	-	negative	392
DA14-3686	2015-03-06	2016-06-07	Bulk Milk	NG	N/A	negative	-	-	-	negative	393
DA14-3687	2015-03-06	2016-06-07	Bulk Milk	NG	N/A	negative	-	-	-	negative	394
DA14-5908	2015-03-06	2016-06-07	Bulk Milk	NG	N/A	negative	-	-	-	negative	395
DA14-5909	2015-03-06	2016-06-07	Bulk Milk	NG	N/A	negative	-	-	-	negative	396
DA15-2535	2015-03-06	2016-06-07	Bulk Milk	NG	N/A	negative	-	-	-	negative	397
DA15-3390	2015-05-01	2016-06-07	Bulk Milk	NG	N/A	negative	-	-	-	negative	398
DA15-3380	2015-05-01	2016-06-07	Bulk Milk	NG	N/A	negative	-	-	-	negative	399
DA15-3041	2015-04-30	2016-06-07	Bulk Milk	NG	N/A	negative	-	-	-	negative	400
DA15-3.3973	2015-05-28	2016-06-07	Bulk Milk	NG	N/A	negative	-	-	-	negative	401
DA14-3682	2016-05-31	2016-06-07	Bulk Milk	NG	N/A	negative	-	-	-	negative	402
DA14-5900	2016-05-31	2016-06-07	Bulk Milk	NG	N/A	negative	-	-	-	negative	403
DA14-2.5116	2014-06-02	2016-06-07	Bulk Milk	NG	N/A	negative	-	-	-	negative	404
DA14-5901	2016-05-31	2016-06-07	Bulk Milk	NG	N/A	negative	-	-	-	negative	405
DA14-5902	2016-05-31	2016-06-07	Bulk Milk	NG	N/A	negative	-	-	-	negative	406
DA15-2528	2015-03-06	2016-06-07	Bulk Milk	NG	N/A	negative	-	-	-	negative	407
DA15-3386	2015-05-01	2016-06-07	Bulk Milk	NG	N/A	negative	-	-	-	negative	408
DA15-3382	2015-05-01	2016-06-07	Bulk Milk	NG	N/A	negative	-	-	-	negative	409
DA15-3.3980	2015-05-28	2016-06-07	Bulk Milk	NG	N/A	negative	-	-	-	negative	410
DA14-3680	2016-05-31	2016-06-07	Bulk Milk	NG	N/A	negative	-	-	-	negative	411
DA14-3681	2016-05-31	2016-06-07	Bulk Milk	NG	N/A	negative	-	-	-	negative	412
DA14-3679	2016-05-31	2016-06-07	Bulk Milk	NG	N/A	negative	-	-	-	negative	413
DA14-5896	2016-05-31	2016-06-07	Bulk Milk	NG	N/A	negative	-	-	-	negative	414
DA14-5897	2016-05-31	2016-06-07	Bulk Milk	NG	N/A	negative	-	-	-	negative	415
DA14-5898	2016-05-31	2016-06-07	Bulk Milk	NG	N/A	negative	-	-	-	negative	416
DA14-5899	2016-05-31	2016-06-07	Bulk Milk	NG	N/A	negative	-	-	-	negative	417
DA15-2522	2015-03-06	2016-06-07	Bulk Milk	NG	N/A	negative	-	-	-	negative	418
DA15-2523	2015-03-06	2016-06-07	Bulk Milk	NG	N/A	negative	-	-	-	negative	419
DA15-2404	2015-02-26	2016-06-07	Bulk Milk	NG	N/A	negative	-	-	-	negative	420
DA15-3371	2015-05-01	2016-06-07	Bulk Milk	NG	N/A	negative	-	-	-	negative	421
DA15-3384	2015-05-01	2016-06-07	Bulk Milk	NG	N/A	negative	-	-	-	negative	422
DA15-3379	2015-05-01	2016-06-07	Bulk Milk	NG	N/A	negative	-	-	-	negative	423
DA15-3394	2015-05-01	2016-06-07	Bulk Milk	NG	N/A	negative	-	-	-	negative	424
DA15-3.3978	2015-05-28	2016-06-07	Bulk Milk	NG	N/A	negative	-	-	-	negative	425
DA15-3.6246	2015-09-03	2016-06-07	Bulk milk	NG	N/A	negative	-	-	-	negative	426
DA14-3678	2015-03-06	2016-06-07	Bulk Milk	NG	N/A	negative	-	-	-	negative	427
DA14-3696	2015-03-06	2016-06-07	Bulk Milk	NG	N/A	negative	-	-	-	negative	428
DA14-5892	2015-03-06	2016-06-07	Bulk Milk	NG	N/A	negative	-	-	-	negative	429
DA14-5893	2015-03-06	2016-06-07	Bulk Milk	NG	N/A	negative	-	-	-	negative	430
DA14-5894	2015-03-06	2016-06-07	Bulk Milk	NG	N/A	positive	34.65	-	-	M.bovis	431
DA14-5895	2015-03-06	2016-06-07	Bulk Milk	NG	N/A	negative	-	-	-	negative	432
DA15-2533	2015-03-06	2016-06-07	Bulk Milk	NG	N/A	negative	-	-	-	negative	433
DA15-3391	2015-05-01	2016-06-07	Bulk Milk	NG	N/A	negative	-	-	-	negative	434
DA15-3381	2015-05-01	2016-06-07	Bulk Milk	NG	N/A	negative	-	-	-	negative	435
DA15-3396	2015-05-01	2016-06-07	Bulk Milk	NG	N/A	negative	-	-	-	negative	436
DA15-3.3974	2015-05-28	2016-06-07	Bulk Milk	NG	N/A	negative	-	-	-	negative	437
DA14-3693	2015-03-06	2016-06-07	Bulk Milk	NG	N/A	negative	-	-	-	negative	438
DA14-3694	2015-03-06	2016-06-07	Bulk Milk	NG	N/A	negative	-	-	-	negative	439
DA14-5918	2015-03-06	2016-06-07	Bulk Milk	NG	N/A	negative	-	-	-	negative	440
DA14-5919	2015-03-06	2016-06-07	Bulk Milk	NG	N/A	negative	-	-	-	negative	441
DA14-5920	2015-03-06	2016-06-07	Bulk Milk	NG	N/A	negative	-	-	-	negative	442
DA14-5921	2015-03-06	2016-06-07	Bulk Milk	NG	N/A	negative	-	-	-	negative	443
DA15-3373	2015-05-01	2016-06-07	Bulk Milk	NG	N/A	negative	-	-	-	negative	444
DA15-3387	2015-05-01	2016-06-07	Bulk Milk	NG	N/A	negative	-	-	-	negative	445
DA15-3377	2015-05-01	2016-06-07	Bulk Milk	NG	N/A	negative	-	-	-	negative	446
DA15-3040	2015-04-30	2016-06-07	Bulk Milk	NG	N/A	negative	-	-	-	negative	447
DA15-3.3981	2015-05-28	2016-06-07	Bulk Milk	NG	N/A	negative	-	-	-	negative	448
DA15-5001	2015-06-29	2016-06-07	Bulk Milk	NG	N/A	negative	-	-	-	negative	449
DA15-7884	2015-11-05	2016-06-07	Bulk Milk	NG	N/A	negative	-	-	-	negative	450
DA15-2537	2015-03-06	2016-06-07	Bulk Milk	NG	N/A	negative	-	-	-	negative	451
DA15-3370	2015-05-01	2016-06-07	Bulk Milk	NG	N/A	negative	-	-	-	negative	452
DA15-3385	2015-05-01	2016-06-07	Bulk Milk	NG	N/A	negative	-	-	-	negative	453
DA15-3375	2015-05-01	2016-06-07	Bulk Milk	NG	N/A	negative	-	-	-	negative	454
DA15-3.7369	2015-10-01	2016-06-07	Bulk Milk	NG	N/A	negative	-	-	-	negative	455
DA14-3690	2016-05-31	2016-06-07	Bulk Milk	NG	N/A	positive	-	28.62	-	M.californicum	456
DA14-5118	2014-06-02	2016-06-07	Bulk Milk	NG	N/A	positive	-	28.09	-	M.californicum	457
DA15-2538	2015-03-06	2016-06-07	Bulk Milk	NG	N/A	negative	-	-	-	negative	458
DA15-3389	2015-05-01	2016-06-07	Bulk Milk	NG	N/A	negative	-	-	-	negative	459
DA15-3376	2015-05-01	2016-06-07	Bulk Milk	NG	N/A	negative	-	-	-	negative	460
DA15-3043	2015-04-30	2016-06-07	Bulk Milk	NG	N/A	negative	-	-	-	negative	461
DA15-4000	2015-05-28	2016-06-07	Bulk Milk	NG	N/A	negative	-	-	-	negative	462
DA15-3.3979	2015-05-28	2016-06-07	Bulk Milk	NG	N/A	negative	-	-	-	negative	463
DA14-3688	2016-05-31	2016-06-07	Bulk Milk	NG	N/A	negative	-	-	-	negative	464
DA14-3689	2016-05-31	2016-06-07	Bulk Milk	NG	N/A	negative	-	-	-	negative	465
DA15-2524	2015-03-06	2016-06-07	Bulk Milk	NG	N/A	negative	-	-	-	negative	466
DA15-2525	2015-03-06	2016-06-07	Bulk Milk	NG	N/A	negative	-	-	-	negative	467
DA15-3372	2015-05-01	2016-06-07	Bulk Milk	NG	N/A	negative	-	-	-	negative	468
DA15-3392	2015-05-01	2016-06-07	Bulk Milk	NG	N/A	negative	-	-	-	negative	469
DA15-3378	2015-05-01	2016-06-07	Bulk Milk	NG	N/A	negative	-	-	-	negative	470
DA15-3.6245	2015-09-03	2016-06-07	Bulk milk	NG	N/A	negative	-	-	-	negative	471
DA16-162	2016-05-31	2016-06-07	Bulk Milk	NG	N/A	negative	-	-	-	negative	472
DA16-213	2016-05-31	2016-06-07	Bulk Milk	NG	N/A	negative	-	-	-	negative	473
DA16-264	2016-06-02	2016-06-07	Bulk Milk	NG	N/A	negative	-	-	-	negative	474
